# Supplementary material for: Detection of Copy Number Variants Reveals Association of Cilia Genes with Neural Tube Defects
Source: PLoS One. 2013 Jan 17;8(1):e54492. doi: 10.1371/journal.pone.0054492 (PMC3547935; doi:10.1371/journal.pone.0054492)
Supplement: Table S1 — Primers for validating six non-DGV genic CNVs by long-range/real-time PCR. (XLS) [file pone.0054492.s002.xls]

## Sheet: Table S1
Supplementary Table 1 Primers for validating six non-DGV genic CNVs by long-range/real-time PCR
	CNVs region	Affected region	Key genes	Left primer	Right primer	Product size(bp)
Real-time PCR	dupXp22.33	3528099-4164677	PRKX	GGTGACGTCCTAGGGTCAGA	GCAGAGAAGCGGTGAAGTCT	138
				ATGAGCTTTGCAGGCTTGAT	CAATCTTCCTTTGGCCTTCA	148
				GCACCTTATCTGCCAAGGAA	TGAGAGAATTCCCCAGGATG	144
	dup9p24.2	4142060-4249876	GLIS3	ACCATGAGGCAACATCAACA	GCTCAACCCTACTGCCTCAG	120
				CACCAGGGTCAGTGAGATGA	TGGGGTTGCAATAGGAGAAG	146
				GTGTGCTATGCTTTGGCTCA	GAAGGAAGCAGGAAGCCATA	128
	dup18q23	76009131-76067279	PARD6G	GAAATCGCCCTCAGAGTCAG	GGGAAATCCAGGGTAGGAAG	127
				AGTCCTCCCCTCACTCCTGT	TGGACACATTGGTGCTTCAT	97
				TCACTCCAAACCAGTGACCA	CTGCCTCAGCCTCCAAGTAG	98
	del4p15.31	20030784-20073561	SLIT2	TGAAGGAAGGAGGGAAGGAA	CCTGGCCCATTACCTCATCT	168
				ACCCGCACTTGCAAAAATAC	GTGCAGGTAGGACCCATGTT	167
				AGGTGCTTGAGGCAAAAAGA	GGCCTCCTTAGGGTTACCTG	180
Long-range PCR	del10p11.21	34875595-35015198	PARD3	GTTCCACTGCTGGGATGTTT	CGAGGCGTGGCTTATAACAT	600
	del10q23.1	84631526-84660716	NRG3	GCCACATGGGACAGACTTTT	TCAAGTGGTGAAAGGGCAGT	700
