# Supplementary material for: Detection of Copy Number Variants Reveals Association of Cilia Genes with Neural Tube Defects
Source: PLoS One. 2013 Jan 17;8(1):e54492. doi: 10.1371/journal.pone.0054492 (PMC3547935; doi:10.1371/journal.pone.0054492)
Supplement: Table S4 — Gene list compassed in non-DGV CNVs from matched controls. (XLS) [file pone.0054492.s005.xls]

## Sheet: Table S4
Supplementary Table 4: Gene list compassed in non-DGV CNVs from matched controls
Log Ratio	ID	Notes	Symbol	Entrez Gene Name	Location	Type(s)
0.570	ACOT11		ACOT11	acyl-CoA thioesterase 11	Cytoplasm	enzyme
-0.785	ALDH1A2		ALDH1A2	aldehyde dehydrogenase 1 family, member A2	Cytoplasm	enzyme
-0.673	APLF		APLF	aprataxin and PNKP like factor	Cytoplasm	other
0.634	ARID4B		ARID4B	AT rich interactive domain 4B (RBP1-like)	Nucleus	other
0.634	B3GALNT2		B3GALNT2 (includes EG:148789)	beta-1,3-N-acetylgalactosaminyltransferase 2	unknown	enzyme
0.570	C1orf175		C1ORF175	chromosome 1 open reading frame 175	unknown	other
0.570	C1orf177		C1ORF177	chromosome 1 open reading frame 177	unknown	other
0.580	C1orf83		C1ORF83	chromosome 1 open reading frame 83	unknown	other
0.490	CAP2		CAP2	CAP, adenylate cyclase-associated protein, 2 (yeast)	Plasma Membrane	other
-0.959	CD200R1		CD200R1	CD200 receptor 1	Plasma Membrane	other
0.637	CD36		CD36	CD36 molecule (thrombospondin receptor)	Plasma Membrane	transmembrane receptor
-2.949	CDX4		CDX4	caudal type homeobox 4	Nucleus	transcription regulator
-0.746	CNNM4		CNNM4	cyclin M4	unknown	other
0.661	CYP4A11		CYP4A11	cytochrome P450, family 4, subfamily A, polypeptide 11	Cytoplasm	enzyme
0.661	CYP4B1		CYP4B1	cytochrome P450, family 4, subfamily B, polypeptide 1	Cytoplasm	enzyme
0.570	DHCR24		DHCR24	24-dehydrocholesterol reductase	Cytoplasm	enzyme
0.580	DIO1		DIO1	deiodinase, iodothyronine, type I	Cytoplasm	enzyme
0.570	FAM151A		FAM151A	family with sequence similarity 151, member A	unknown	other
0.490	FAM8A1		FAM8A1	family with sequence similarity 8, member A1	unknown	other
-0.673	FBXO48		FBXO48	F-box protein 48	unknown	other
0.634	GGPS1		GGPS1	geranylgeranyl diphosphate synthase 1	Cytoplasm	enzyme
0.634	GNG4		GNG4	guanine nucleotide binding protein (G protein), gamma 4	Plasma Membrane	enzyme
-1.019	GPHN		GPHN	gephyrin	Plasma Membrane	enzyme
-1.035	GRID2		GRID2	glutamate receptor, ionotropic, delta 2	Plasma Membrane	ion channel
-0.931	GRM3		GRM3	glutamate receptor, metabotropic 3	Plasma Membrane	G-protein coupled receptor
0.580	HSPB11		HSPB11	heat shock protein family B (small), member 11	unknown	other
0.530	ITPR1		ITPR1	inositol 1,4,5-triphosphate receptor, type 1	Cytoplasm	ion channel
-0.853	KCNH5		KCNH5	potassium voltage-gated channel, subfamily H (eag-related), member 5	Plasma Membrane	ion channel
0.560	KIAA1486		KIAA1486	KIAA1486	unknown	other
0.580	LDLRAD1		LDLRAD1	low density lipoprotein receptor class A domain containing 1	unknown	other
-0.746	LMAN2L		LMAN2L	lectin, mannose-binding 2-like	Cytoplasm	other
0.580	LRRC42		LRRC42	leucine rich repeat containing 42	unknown	other
0.630	NBAS		NBAS	neuroblastoma amplified sequence	unknown	other
0.570	PARS2		PARS2	prolyl-tRNA synthetase 2, mitochondrial (putative)	Cytoplasm	enzyme
0.620	SCHIP1		SCHIP1	schwannomin interacting protein 1	Cytoplasm	other
0.637	SEMA3C		SEMA3C	sema domain, immunoglobulin domain (Ig), short basic domain, secreted, (semaphorin) 3C	Extracellular Space	other
0.570	SSBP3		SSBP3	single stranded DNA binding protein 3	Nucleus	transcription regulator
0.530	SUMF1		SUMF1	sulfatase modifying factor 1	Cytoplasm	other
0.634	TBCE		TBCE	tubulin folding cofactor E	Cytoplasm	other
0.580	TMEM48		TMEM48	transmembrane protein 48	Nucleus	other
0.580	TMEM59		TMEM59 (includes EG:9528)	transmembrane protein 59	Plasma Membrane	other
0.570	TTC22		TTC22	tetratricopeptide repeat domain 22	unknown	other
0.570	TTC4		TTC4	tetratricopeptide repeat domain 4	unknown	other
0.580	YIPF1		YIPF1	Yip1 domain family, member 1	unknown	other
